# Supplementary material for: Analysis of the “centrosome-ome” identifies MCPH1 deletion as a cause of centrosome amplification in human cancer
Source: Sci Rep. 2020 Jul 17;10:11921. doi: 10.1038/s41598-020-68629-4 (PMC7368085; doi:10.1038/s41598-020-68629-4)
Supplement: Supplementary file 2 — Supplementary Information 2. [file 41598_2020_68629_MOESM2_ESM.xlsx]

## Sheet: Supp Table 1
List of Centrosome Genes Included in Analysis
ACTR1A
ACTR1B
AGBL2
AGBL4
AJUBA
AKAP11
AKAP9
ALDOB
ALMS1
ARFGEF2
ARL2
ARL2BP
ARL3
ATF4
ATF5
AUNIP
AURKA
BBS1
BBS2
BBS4
BBS5
BBS7
BBS9
BCL2L1
BIRC6
BLOC1S2
BOD1
BOD1L2
BRCA2
BRSK1
BRSK2
BUB1B
C10orf90
C14orf166
C2CD3
C4orf47
C7orf31
CAMK2B
CC2D1A
CCDC113
CCDC116
CCDC124
CCDC13
CCDC14
CCDC141
CCDC146
CCDC151
CCDC28B
CCDC38
CCDC64
CCDC78
CCDC8
CCDC81
CCDC85B
CCDC92
CCDC96
CCNB1
CCNF
CCP110
CCSAP
CCT4
CCT5
CCT8
CDC14A
CDC16
CDC20
CDC25B
CDC42
CDK1
CDK2
CDK5RAP2
CDK5RAP3
CDK6
CENPJ
CEP104
CEP112
CEP120
CEP126
CEP128
CEP131
CEP135
CEP152
CEP162
CEP164
CEP170
CEP19
CEP192
CEP250
CEP290
CEP295
CEP350
CEP41
CEP44
CEP55
CEP57
CEP57L1
CEP63
CEP68
CEP70
CEP72
CEP76
CEP78
CEP83
CEP85
CEP85L
CEP89
CEP95
CEP97
CETN1
CETN2
CETN3
CFAP20
CHD3
CHD4
CHEK1
CIB1
CIR1
CKAP5
CLASP1
CLASP2
CLIC4
CLIC5
CNTLN
CNTRL
CNTROB
CRMP1
CROCC
CSNK1A1
CSNK1D
CSPP1
CTDP1
CTNNB1
CUL7
CYLD
DCAF12
DCLRE1B
DCTN1
DCTN2
DCTN3
DCTN4
DIAPH1
DISC1
DTL
DZIP1
ECM29
EFHC1
ERCC6L2
EVI5
FAM110A
FAM110B
FAM110C
FBF1
FBXL7
FEZ1
FGFR1OP
FIGN
FLII
FOPNL
FRY
FSD1
FTCD
GNAI1
GNAI2
GNAI3
HAUS1
HAUS2
HAUS3
HAUS4
HAUS5
HAUS6
HAUS7
HAUS8
HEPACAM2
HERC2
HOOK2
IFT140
IFT20
IFT88
IQCB1
IST1
JTB
KATNA1
KATNB1
KIAA0586
KIAA0753
KIF13A
KIF18A
KIF20B
KIF24
KIF2A
KIF2B
KIFC1
KIFC3
KIZ
KLHL22
LATS1
LATS2
LCA5
LRMP
LRRC45
LRRCC1
LRWD1
LZTS2
MAD1L1
MAK
MAP10
MAP2K1
MAP3K11
MAPK1
MAPRE1
MARK4
MASTL
MCPH1
MDM1
MIB1
MKKS
MKS1
MLLT11
MPHOSPH9
MPLKIP
MTUS1
MVB12A
MZT1
MZT2A
MZT2B
NCKAP5L
NDE1
NDEL1
NDRG1
NEDD1
NEIL1
NEK1
NEK2
NEK6
NEK7
NEURL4
NIN
NINL
NPHP4
NPM1
NR3C1
NUBP1
NUBP2
NUDCD2
NUMA1
OBSL1
ODF2
OFD1
PAFAH1B1
PARP3
PCM1
PCNT
PDCD6IP
PDE4D
PDE4DIP
PHF1
PIBF1
PLA2G3
PLEKHA7
PLK1
PLK2
PLK3
PLK4
POC1A
POC1B
POC5
PPP1R42
PPP4C
PPP4R2
PPP4R3A
PPP4R3B
PSKH1
PTK2
PTPN20
RAB11FIP3
RAB11FIP4
RAB6C
RAB8A
RABGAP1
RAD18
RAD51
RAD51D
RASSF1
RASSF10
RASSF7
RBBP6
RELB
RGCC
RGS14
RILPL1
RILPL2
RITA1
RNF19A
ROCK1
ROCK2
RPGR
RPGRIP1L
RPS7
RUVBL1
SAC3D1
SASS6
SAXO1
SCLT1
SCYL1
SDCCAG8
SEPT2
SFI1
SGO1
SIRT2
SLF1
SLMAP
SNCG
SNX10
SPAG5
SPAST
SPATC1
SPDL1
SPICE1
SSNA1
SSX2IP
STARD9
STIL
STOX1
STX1B
TACC1
TACC2
TBCCD1
TCP1
TMUB1
TOPBP1
TPGS1
TRIOBP
TRIP4
TSKS
TSSK2
TTBK2
TTC19
TTC23L
TTC28
TTC8
TUBD1
TUBE1
TUBG1
TUBG2
TUBGCP2
TUBGCP3
TUBGCP4
TUBGCP5
TUBGCP6
TXNDC9
UBXN6
UNC119
USP20
USP33
UXT
WASH1
WASH2P
WASH3P
WDR35
WDR62
WRAP73
XRCC2
YES1
ZFYVE19
ZFYVE26
ZMYND10
ZNF365

## Sheet: Supp Table 2
Primer sequences for qRT-PCR
Gene	Forward Primer (5’-3’)	Reverse Primer (5’-3’)
ACTB	CATGTACGTTGCTATCCAGGC	CTCCTTAATGTCACGCACGAT
CEP19	TCAAGGGGAAAATTCGCCAG	CTCTTGTGTCGCGGATTATTCT
CEP72	CTCTCGCGCAACTCCTTGG	GTGGAGCCGAAACACTTCTG
CEP76	ATTGATCCAACACGGAGGTATCT	CGTTGAACAAACTTGTCCAGGT
CTNNB1	CATCTACACAGTTTGATGCTGCT	GCAGTTTTGTCAGTTCAGGGA
GAPDH	GGAGCGAGATCCCTCCAAAAT	GGCTGTTGTCATACTTCTCATGG
MCPH1	TACAACACAGCTTGTGGATATGG	CGAGCTTTACGCCTCTCTTCT
mNeon Green 1	CGGCAATCCAAATGATGGTT	CGATGGACTTGGTATCCGGA
mNeon Green 2	CGCTACACCTACGAGGGAAGC	CGGTAGCGCTTGCCATTTC
mNeon Green 3	CGGAGCACTGCGCGG	CGTCCATGCCCATCACATC
NDRG1	CTCCTGCAAGAGTTTGATGTCC	TCATGCCGATGTCATGGTAGG
NEURL4	GCATCGACCGCAAGGTCAA	CAGAGCGTCCATCTCTCAGC
NPM1	GGAGGTGGTAGCAAGGTTCC	TTCACTGGCGCTTTTTCTTCA
PTK2	AGTGGACCAGGAAATTGCTTTG	GTGTTTTGGCCTTGACAGAATC
RRN18S	GTAACCCGTTGAACCCCATT	CCATCCAATCGGTAGTAGCG
SPATC1	AGGGCTTCGGCATCAGATAGA	GAGTCTTGATCGCTGACTTGAG
TBCCD1	CCTCTGGGTGAAAGCAGAACC	GCCCGGATTTGCACATAGG

## Sheet: Supp Table 3
Enrichment of centrosome gene alterations in p53 mutant/deleted tumors
Gene	% mutated in p53 mutant tumors	% mutated in p53 WT tumors	% mutated in all tumors	Fold enriched in p53 mutant	Gene function	Most common alterations
NDEL1	0.034855	0.003746	0.014721	9.30384	Required for organization of the cellular microtubule array and microtubule anchoring at the centrosome	None
TXNDC9	0.015218	0.002141	0.006754	7.10892	Regulates protein folding, regulator of MT dynamics and function in C elegans	None
ACTR1B	0.026019	0.004014	0.011777	6.48211	Component of a multi-subunit complex involved in microtubule based vesicle motility	None
MVB12A	0.03731	0.006422	0.017319	5.80944	Component of the ESCRT-I complex, a regulator of vesicular trafficking process	Amplification
CCDC124	0.027491	0.005084	0.012989	5.40713	Required for proper progression of late cytokinetic stages	None
CNTROB	0.049092	0.009366	0.023381	5.2416	Required for centriole duplication. Inhibition of centriole duplication leading to defects in cytokinesis	None
WASH2P	0.018164	0.003479	0.00866	5.22144	Acts as a nucleation-promoting factor at the surface of endosomes	None
TTC19	0.036328	0.007225	0.017492	5.02806	Mitochondrial protein required for formation of the mitochondrial complex III; localizes to the centrosome during all stages of the cell cycle and is recruited to the midbody during cytokinesis, although this is controversial and not confirmed by others	None
KIZ	0.020128	0.004014	0.009699	5.01447	Centrosomal protein required for establishing a robust mitotic centrosome architecture that can endure the forces that converge on the centrosomes during spindle formation. Required for stabilizing the expanded pericentriolar material around the centriole	Amplification
CEP19	0.128621	0.025957	0.062175	4.95521	Autosomal recessive mutation causes obesity, insulin resistance, decreased sperm count	Amplification

## Sheet: Supp Table 4
Genes Required for Centriole Duplication
Gene	Most Common Alterations	Domain Function and Predicted Effect of Mutation	Reason against investigating
PLK4	None		Few cases
PLK2	L335 frameshift	Just outside kinase domain, likely disrupts localization	PLK2-induced centriole overduplication is dependent on functional PBD, and this mutation likely disrupts the PBD (PB1 510-573, PB2 606-677).
STIL	S78L	Unclear	This mutation occurs in a domain that is not clearly important for any known functions/interactions of STIL.
CEP152	I1277Lfs or I1277N	Could disrupt CPAP interaction (C terminal domain important for this in Drosophila), not in any coiled coil domains or PLK4-interacting domain	Few cases
CEP192	None		Few cases
TUBE1	K249 frameshift	Unclear, doesn't appear to be important for any known functions/interactions of TUBE1	Few cases
CETN2	None		Few cases
CPAP/CENPJ	R1007L/Q/W	In STIL-binding domain	Few cases
SAS6	L57Y or L57 frameshift	PISA domain, N terminus important for multimerization	Likely results in loss of function, which would more likely cause loss of centrioles rather than amplification
CEP135	S997L	In a coiled coil domain	Few cases
